# Supplementary material for: Efficient Environmentally Friendly Flexible CZTSSe/ZnO Solar Cells by Optimizing ZnO Buffer Layers
Source: Materials (Basel). 2023 Apr 4;16(7):2869. doi: 10.3390/ma16072869 (PMC10095816; doi:10.3390/ma16072869)
Supplement: Supplementary file 1 [file materials-16-02869-s001.zip]

Archive with 1 entries (1 files):
- materials-2266048-supplementary.pdf
